# Supplementary material for: Oxidative Stress and Lung Fibrosis: Towards an Adverse Outcome Pathway
Source: Int J Mol Sci. 2023 Aug 6;24(15):12490. doi: 10.3390/ijms241512490 (PMC10419527; doi:10.3390/ijms241512490)
Supplement: Supplementary file 1 [file ijms-24-12490-s001.zip]

Archive with 1 entries (1 files):
- ijms-2509296-supplementary.pdf
